# Supplementary material for: Beyond Infection: The Interplay of Salivary Human Herpesvirus 6, Stress, and Host Factors in Major Depressive Disorder
Source: Viruses. 2026 Jun 12;18(6):665. doi: 10.3390/v18060665 (PMC13307731; doi:10.3390/v18060665)
Supplement: Supplementary file 1 [file viruses-18-00665-s001.zip]

Archive with 1 entries (1 files):
- viruses-4355859-supplementary.pdf
